# Supplementary material for: Addressing Acute Stress among Professionals Caring for COVID-19 Patients: Lessons Learned during the First Outbreak in Spain (March–April 2020)
Source: Int J Environ Res Public Health. 2021 Nov 16;18(22):12010. doi: 10.3390/ijerph182212010 (PMC8624221; doi:10.3390/ijerph182212010)
Supplement: Supplementary file 1 [file ijerph-18-12010-s001.zip]

Archive with 2 entries (2 files):
- Suppl file S1.pdf
- Suppl file S2.pdf
